# Supplementary material for: A non-canonical promoter element drives spurious transcription of horizontally acquired bacterial genes
Source: Nucleic Acids Res. 2020 Apr 16;48(9):4891–901. doi: 10.1093/nar/gkaa244 (PMC7229825; doi:10.1093/nar/gkaa244)
Supplement: gkaa244_Supplemental_Files [file gkaa244_supplemental_files.zip]

Archive with 2 entries (2 files):
- Table S1.xlsx
- Warman_et_al_2_supplementary_figures_300320.pdf
