# Supplementary material for: A non-canonical promoter element drives spurious transcription of horizontally acquired bacterial genes
Source: Nucleic Acids Res. 2020 Apr 16;48(9):4891–901. doi: 10.1093/nar/gkaa244 (PMC7229825; doi:10.1093/nar/gkaa244)
Supplement: gkaa244_Supplemental_Files [file gkaa244_supplemental_files.zip › Table S1.xlsx]

## Sheet: Sheet1
	Δhns						WT
	σ38 peak centre	intergenic/intragenic	low/high H-NS binding				σ38 peak centre	intergenic/intragenic	low/high H-NS binding
	16174	intragenic	low H-NS				167	intergenic	low H-NS
	17324	intergenic	low H-NS				17322	intergenic	low H-NS
	18069	intragenic	low H-NS				18050	intragenic	low H-NS
	19832	intragenic	low H-NS				20997	intragenic	low H-NS
	20932	intragenic	low H-NS				49782	intergenic	low H-NS
	57132	intergenic	low H-NS				52012	intragenic	low H-NS
	58834	intragenic	low H-NS				57235	intergenic	low H-NS
	59172	intragenic	low H-NS				59302	intergenic	low H-NS
	84079	intergenic	low H-NS				63447	intragenic	low H-NS
	84264	intergenic	low H-NS				65812	intergenic	low H-NS
	84384	intragenic	high H-NS				70137	intergenic	low H-NS
	106492	intergenic	low H-NS				106510	intergenic	low H-NS
	113242	intergenic	low H-NS				113320	intergenic	low H-NS
	113427	intergenic	low H-NS				121702	intergenic	low H-NS
	150239	intragenic	high H-NS				122012	intergenic	low H-NS
	152452	intragenic	high H-NS				131477	intergenic	low H-NS
	157182	intergenic	low H-NS				134335	intergenic	low H-NS
	174972	intergenic	low H-NS				136970	intergenic	low H-NS
	189622	intergenic	low H-NS				141285	intergenic	low H-NS
	192779	intergenic	low H-NS				142295	intragenic	low H-NS
	192899	intragenic	low H-NS				158627	intragenic	low H-NS
	223714	intergenic	low H-NS				159377	intragenic	low H-NS
	224982	intragenic	low H-NS				161120	intragenic	low H-NS
	225127	intragenic	low H-NS				174962	intergenic	low H-NS
	228722	intergenic	low H-NS				176507	intragenic	low H-NS
	228917	intergenic	low H-NS				184185	intergenic	low H-NS
	236992	intragenic	low H-NS				189652	intergenic	low H-NS
	238127	intergenic	low H-NS				192812	intergenic	low H-NS
	240289	intergenic	low H-NS				200230	intragenic	low H-NS
	246497	intragenic	low H-NS				208282	intragenic	low H-NS
	257947	intragenic	low H-NS				209660	intergenic	low H-NS
	259979	intragenic	high H-NS				214170	intergenic	low H-NS
	260204	intergenic	low H-NS				214607	intragenic	low H-NS
	260349	intergenic	low H-NS				219002	intragenic	low H-NS
	262944	intragenic	low H-NS				220067	intergenic	low H-NS
	274979	intragenic	low H-NS				223485	intergenic	low H-NS
	275099	intragenic	low H-NS				225000	intragenic	low H-NS
	279192	intragenic	low H-NS				225910	intragenic	low H-NS
	290659	intragenic	low H-NS				227810	intragenic	low H-NS
	292919	intragenic	high H-NS				231065	intergenic	low H-NS
	293119	intragenic	high H-NS				236037	intergenic	low H-NS
	293274	intragenic	high H-NS				240347	intragenic	low H-NS
	293869	intragenic	high H-NS				243330	intergenic	low H-NS
	294044	intragenic	high H-NS				246515	intergenic	low H-NS
	295399	intragenic	low H-NS				250882	intergenic	low H-NS
	295619	intragenic	low H-NS				251980	intergenic	low H-NS
	297209	intragenic	low H-NS				255775	intergenic	low H-NS
	311124	intragenic	high H-NS				262097	intragenic	low H-NS
	313187	intragenic	high H-NS				266045	intragenic	low H-NS
	318564	intragenic	high H-NS				269092	intragenic	low H-NS
	325259	intragenic	high H-NS				290582	intragenic	low H-NS
	331787	intergenic	low H-NS				295630	intragenic	low H-NS
	332132	intergenic	high H-NS				306540	intragenic	low H-NS
	344519	intragenic	high H-NS				316352	intragenic	low H-NS
	344857	intragenic	high H-NS				333842	intragenic	low H-NS
	345004	intergenic	high H-NS				348470	intergenic	low H-NS
	345247	intergenic	high H-NS				379925	intergenic	low H-NS
	384844	intergenic	low H-NS				381317	intragenic	low H-NS
	396457	intergenic	low H-NS				390402	intragenic	high H-NS
	401137	intergenic	low H-NS				391815	intragenic	high H-NS
	401309	intergenic	low H-NS				396367	intergenic	low H-NS
	408519	intergenic	low H-NS				399560	intergenic	low H-NS
	419509	intergenic	low H-NS				399942	intragenic	low H-NS
	438224	intergenic	low H-NS				401075	intergenic	low H-NS
	454444	intergenic	low H-NS				406990	intragenic	low H-NS
	456484	intergenic	low H-NS				407375	intergenic	low H-NS
	456637	intergenic	low H-NS				416987	intergenic	low H-NS
	456877	intragenic	low H-NS				419512	intergenic	low H-NS
	478614	intragenic	low H-NS				424975	intergenic	low H-NS
	478724	intergenic	low H-NS				429630	intragenic	low H-NS
	480084	intergenic	low H-NS				434610	intergenic	low H-NS
	480727	intergenic	low H-NS				438197	intergenic	low H-NS
	503297	intergenic	low H-NS				454457	intergenic	low H-NS
	511587	intergenic	low H-NS				456587	intergenic	low H-NS
	523044	intergenic	low H-NS				457352	intergenic	low H-NS
	527272	intragenic	high H-NS				459857	intragenic	low H-NS
	527382	intragenic	high H-NS				475265	intergenic	low H-NS
	527482	intragenic	high H-NS				476627	intergenic	low H-NS
	527912	intragenic	low H-NS				478632	intergenic	low H-NS
	528514	intragenic	high H-NS				479372	intragenic	low H-NS
	528759	intragenic	low H-NS				480502	intragenic	high H-NS
	529029	intragenic	high H-NS				480887	intergenic	high H-NS
	537574	intergenic	high H-NS				485990	intragenic	low H-NS
	537807	intragenic	high H-NS				490865	intergenic	low H-NS
	557974	intergenic	low H-NS				498010	intergenic	low H-NS
	558104	intergenic	low H-NS				501102	intragenic	low H-NS
	558764	intergenic	high H-NS				503295	intergenic	low H-NS
	563809	intragenic	low H-NS				511587	intergenic	low H-NS
	568374	intragenic	high H-NS				533642	intragenic	low H-NS
	568609	intragenic	high H-NS				537815	intragenic	high H-NS
	569262	intragenic	high H-NS				567902	intragenic	low H-NS
	569987	intragenic	low H-NS				568402	intragenic	high H-NS
	570722	intragenic	high H-NS				571327	intragenic	high H-NS
	571327	intragenic	high H-NS				575737	intragenic	low H-NS
	571949	intragenic	high H-NS				576872	intragenic	low H-NS
	574387	intragenic	low H-NS				577210	intragenic	high H-NS
	574642	intragenic	low H-NS				577945	intragenic	low H-NS
	575742	intragenic	low H-NS				580532	intragenic	low H-NS
	576992	intragenic	low H-NS				583637	intragenic	low H-NS
	583587	intragenic	low H-NS				592725	intragenic	low H-NS
	584512	intragenic	low H-NS				593167	intragenic	low H-NS
	607542	intergenic	low H-NS				607345	intragenic	low H-NS
	608752	intragenic	low H-NS				607800	intergenic	low H-NS
	608922	intragenic	low H-NS				622232	intergenic	low H-NS
	618064	intergenic	low H-NS				624827	intergenic	low H-NS
	636622	intergenic	low H-NS				629857	intergenic	low H-NS
	636769	intragenic	low H-NS				641940	intergenic	low H-NS
	636899	intragenic	high H-NS				644052	intergenic	low H-NS
	637067	intragenic	high H-NS				651607	intragenic	high H-NS
	637474	intragenic	high H-NS				657287	intergenic	low H-NS
	637822	intergenic	high H-NS				657965	intergenic	low H-NS
	652149	intergenic	low H-NS				662320	intergenic	low H-NS
	655874	intragenic	low H-NS				674942	intergenic	low H-NS
	656037	intergenic	high H-NS				677157	intragenic	high H-NS
	656492	intergenic	high H-NS				679605	intragenic	high H-NS
	657332	intragenic	low H-NS				689065	intergenic	low H-NS
	661402	intergenic	low H-NS				693415	intergenic	low H-NS
	661624	intergenic	high H-NS				695045	intergenic	low H-NS
	674972	intergenic	low H-NS				703660	intergenic	low H-NS
	676639	intergenic	high H-NS				710727	intergenic	low H-NS
	677177	intragenic	high H-NS				711527	intergenic	low H-NS
	679559	intragenic	high H-NS				713292	intragenic	low H-NS
	689004	intragenic	low H-NS				716037	intragenic	high H-NS
	693112	intragenic	low H-NS				733462	intragenic	high H-NS
	693254	intragenic	low H-NS				738997	intergenic	low H-NS
	715969	intragenic	high H-NS				742425	intragenic	low H-NS
	716114	intragenic	high H-NS				754920	intergenic	low H-NS
	720967	intergenic	low H-NS				770850	intergenic	low H-NS
	733562	intragenic	high H-NS				771270	intergenic	high H-NS
	737552	intragenic	high H-NS				780175	intragenic	low H-NS
	738057	intergenic	high H-NS				783107	intragenic	low H-NS
	752932	intergenic	low H-NS				785617	intergenic	low H-NS
	754917	intergenic	low H-NS				787605	intergenic	low H-NS
	771077	intergenic	low H-NS				789015	intragenic	low H-NS
	792219	intergenic	low H-NS				792157	intergenic	low H-NS
	800744	intergenic	high H-NS				794762	intergenic	low H-NS
	820732	intergenic	low H-NS				798557	intergenic	low H-NS
	838254	intragenic	low H-NS				813462	intergenic	low H-NS
	838527	intergenic	low H-NS				816922	intergenic	low H-NS
	845499	intergenic	low H-NS				819887	intragenic	low H-NS
	848937	intergenic	low H-NS				821557	intragenic	low H-NS
	850379	intergenic	low H-NS				824567	intergenic	low H-NS
	850744	intragenic	low H-NS				830735	intergenic	low H-NS
	853014	intergenic	low H-NS				833580	intragenic	low H-NS
	878184	intergenic	low H-NS				838180	intergenic	low H-NS
	880624	intergenic	low H-NS				838480	intergenic	low H-NS
	883632	intergenic	low H-NS				842065	intergenic	low H-NS
	903834	intergenic	low H-NS				845492	intergenic	low H-NS
	904034	intragenic	low H-NS				848950	intergenic	low H-NS
	904477	intergenic	low H-NS				850330	intergenic	low H-NS
	904674	intragenic	low H-NS				852947	intragenic	low H-NS
	916282	intergenic	low H-NS				855887	intergenic	low H-NS
	916482	intragenic	high H-NS				878235	intergenic	low H-NS
	922562	intragenic	low H-NS				878725	intergenic	low H-NS
	922749	intergenic	low H-NS				880647	intergenic	low H-NS
	926717	intergenic	low H-NS				883600	intergenic	low H-NS
	932584	intergenic	low H-NS				893642	intergenic	low H-NS
	954557	intergenic	low H-NS				903822	intergenic	low H-NS
	963757	intergenic	low H-NS				904515	intergenic	low H-NS
	980944	intergenic	low H-NS				911082	intergenic	low H-NS
	987384	intergenic	low H-NS				916317	intergenic	low H-NS
	997752	intergenic	low H-NS				922697	intergenic	low H-NS
	998409	intergenic	low H-NS				926035	intergenic	low H-NS
	999069	intragenic	low H-NS				926655	intergenic	low H-NS
	1005822	intergenic	high H-NS				927475	intragenic	low H-NS
	1005974	intragenic	high H-NS				932557	intergenic	low H-NS
	1020204	intergenic	low H-NS				933170	intergenic	low H-NS
	1027887	intergenic	low H-NS				941955	intragenic	low H-NS
	1028789	intragenic	low H-NS				946907	intragenic	high H-NS
	1028939	intragenic	low H-NS				951172	intergenic	low H-NS
	1031989	intergenic	low H-NS				952115	intragenic	low H-NS
	1050687	intergenic	high H-NS				954495	intergenic	low H-NS
	1051284	intergenic	high H-NS				957650	intergenic	low H-NS
	1064039	intragenic	low H-NS				961090	intergenic	low H-NS
	1064597	intragenic	high H-NS				963760	intergenic	low H-NS
	1064762	intragenic	high H-NS				974297	intragenic	low H-NS
	1067729	intergenic	low H-NS				980955	intergenic	low H-NS
	1067884	intergenic	low H-NS				983272	intragenic	low H-NS
	1092614	intergenic	low H-NS				985255	intragenic	low H-NS
	1092832	intergenic	low H-NS				987422	intergenic	low H-NS
	1093057	intragenic	high H-NS				990590	intergenic	low H-NS
	1093537	intragenic	high H-NS				1007657	intergenic	low H-NS
	1095984	intragenic	high H-NS				1011662	intragenic	low H-NS
	1103339	intergenic	low H-NS				1012002	intragenic	low H-NS
	1109297	intergenic	low H-NS				1015617	intergenic	low H-NS
	1121004	intergenic	high H-NS				1016500	intergenic	low H-NS
	1125439	intergenic	low H-NS				1017347	intragenic	low H-NS
	1144877	intergenic	low H-NS				1020197	intergenic	low H-NS
	1151424	intergenic	low H-NS				1020652	intragenic	low H-NS
	1151579	intergenic	low H-NS				1027855	intergenic	low H-NS
	1161769	intergenic	low H-NS				1028867	intragenic	low H-NS
	1170242	intragenic	low H-NS				1042030	intergenic	low H-NS
	1170457	intergenic	low H-NS				1050650	intergenic	high H-NS
	1194944	intragenic	low H-NS				1063825	intergenic	low H-NS
	1198239	intragenic	high H-NS				1065567	intergenic	high H-NS
	1198449	intragenic	high H-NS				1067892	intergenic	low H-NS
	1198617	intragenic	high H-NS				1078942	intergenic	low H-NS
	1211739	intragenic	high H-NS				1084967	intergenic	low H-NS
	1212289	intergenic	high H-NS				1094352	intragenic	high H-NS
	1212749	intragenic	high H-NS				1100290	intergenic	low H-NS
	1212959	intragenic	high H-NS				1103332	intergenic	low H-NS
	1214157	intergenic	high H-NS				1105352	intergenic	low H-NS
	1215282	intragenic	high H-NS				1105812	intergenic	low H-NS
	1215562	intergenic	low H-NS				1106287	intragenic	low H-NS
	1216024	intragenic	high H-NS				1109267	intergenic	low H-NS
	1216372	intragenic	high H-NS				1114197	intergenic	low H-NS
	1216654	intergenic	low H-NS				1120997	intergenic	high H-NS
	1216887	intragenic	high H-NS				1137577	intragenic	low H-NS
	1217204	intergenic	high H-NS				1144875	intergenic	low H-NS
	1218857	intergenic	high H-NS				1146615	intragenic	low H-NS
	1219682	intragenic	high H-NS				1148252	intragenic	low H-NS
	1220339	intragenic	high H-NS				1151042	intragenic	low H-NS
	1220607	intragenic	high H-NS				1151515	intergenic	low H-NS
	1226102	intergenic	low H-NS				1157250	intragenic	low H-NS
	1228809	intergenic	low H-NS				1157662	intergenic	low H-NS
	1230324	intragenic	high H-NS				1161830	intergenic	low H-NS
	1230487	intergenic	low H-NS				1162650	intragenic	low H-NS
	1237294	intergenic	low H-NS				1164950	intragenic	low H-NS
	1247477	intergenic	high H-NS				1165862	intergenic	low H-NS
	1256392	intergenic	high H-NS				1169020	intergenic	low H-NS
	1258752	intergenic	low H-NS				1170422	intergenic	low H-NS
	1269837	intergenic	low H-NS				1183382	intragenic	low H-NS
	1270687	intergenic	low H-NS				1188277	intergenic	low H-NS
	1272217	intragenic	low H-NS				1189972	intragenic	low H-NS
	1293062	intergenic	high H-NS				1190470	intergenic	low H-NS
	1298359	intergenic	low H-NS				1194555	intragenic	low H-NS
	1299359	intergenic	low H-NS				1194975	intergenic	low H-NS
	1300832	intergenic	low H-NS				1214092	intergenic	high H-NS
	1301059	intergenic	high H-NS				1215300	intragenic	high H-NS
	1301189	intragenic	low H-NS				1215747	intergenic	low H-NS
	1310327	intergenic	high H-NS				1218875	intergenic	high H-NS
	1310564	intergenic	low H-NS				1219670	intragenic	high H-NS
	1316117	intergenic	high H-NS				1226152	intergenic	high H-NS
	1335027	intergenic	low H-NS				1228797	intergenic	low H-NS
	1343384	intergenic	high H-NS				1237367	intergenic	low H-NS
	1382817	intragenic	high H-NS				1242090	intergenic	low H-NS
	1395807	intragenic	high H-NS				1244682	intergenic	low H-NS
	1396077	intragenic	low H-NS				1247442	intergenic	high H-NS
	1398532	intragenic	low H-NS				1253182	intragenic	low H-NS
	1398627	intergenic	low H-NS				1256415	intergenic	high H-NS
	1398729	intergenic	low H-NS				1258775	intergenic	low H-NS
	1423884	intragenic	low H-NS				1263582	intergenic	low H-NS
	1425204	intragenic	high H-NS				1269320	intergenic	low H-NS
	1426997	intragenic	low H-NS				1269847	intergenic	low H-NS
	1433227	intragenic	high H-NS				1270382	intergenic	low H-NS
	1433604	intragenic	high H-NS				1272940	intragenic	low H-NS
	1433729	intragenic	high H-NS				1288770	intragenic	low H-NS
	1433864	intragenic	low H-NS				1289107	intragenic	low H-NS
	1434024	intragenic	low H-NS				1290207	intergenic	low H-NS
	1434494	intragenic	high H-NS				1292922	intergenic	high H-NS
	1437129	intragenic	low H-NS				1298325	intergenic	low H-NS
	1440999	intergenic	low H-NS				1301170	intergenic	low H-NS
	1442914	intergenic	low H-NS				1308962	intergenic	high H-NS
	1465219	intragenic	low H-NS				1323782	intragenic	low H-NS
	1467949	intragenic	low H-NS				1326687	intergenic	low H-NS
	1490739	intergenic	low H-NS				1330770	intergenic	low H-NS
	1492147	intragenic	low H-NS				1335080	intergenic	low H-NS
	1502459	intragenic	low H-NS				1335795	intergenic	low H-NS
	1511544	intergenic	low H-NS				1338665	intragenic	low H-NS
	1520147	intergenic	high H-NS				1339707	intragenic	low H-NS
	1526184	intergenic	low H-NS				1343390	intergenic	high H-NS
	1529979	intragenic	high H-NS				1351112	intergenic	low H-NS
	1530599	intragenic	high H-NS				1356057	intragenic	low H-NS
	1531822	intragenic	high H-NS				1357247	intergenic	low H-NS
	1532542	intragenic	high H-NS				1361630	intragenic	low H-NS
	1532667	intragenic	high H-NS				1392290	intragenic	high H-NS
	1532769	intragenic	high H-NS				1393155	intergenic	high H-NS
	1532857	intragenic	high H-NS				1398637	intergenic	low H-NS
	1544174	intergenic	high H-NS				1423725	intragenic	low H-NS
	1552192	intergenic	low H-NS				1424022	intragenic	high H-NS
	1556074	intragenic	high H-NS				1426980	intragenic	low H-NS
	1556572	intergenic	high H-NS				1433172	intragenic	high H-NS
	1567264	intergenic	high H-NS				1434505	intragenic	high H-NS
	1571454	intragenic	low H-NS				1434605	intragenic	high H-NS
	1572084	intergenic	high H-NS				1435632	intergenic	high H-NS
	1582712	intergenic	low H-NS				1440995	intergenic	low H-NS
	1582799	intergenic	low H-NS				1441762	intergenic	low H-NS
	1583732	intergenic	high H-NS				1442997	intergenic	low H-NS
	1584014	intergenic	high H-NS				1447357	intergenic	low H-NS
	1586649	intergenic	low H-NS				1467857	intragenic	low H-NS
	1587752	intergenic	high H-NS				1469167	intragenic	low H-NS
	1590119	intergenic	high H-NS				1490747	intergenic	low H-NS
	1598339	intergenic	low H-NS				1492132	intragenic	low H-NS
	1601422	intergenic	low H-NS				1495242	intergenic	low H-NS
	1610789	intergenic	low H-NS				1498975	intragenic	low H-NS
	1615847	intragenic	high H-NS				1502452	intergenic	low H-NS
	1622604	intergenic	high H-NS				1511592	intergenic	low H-NS
	1622779	intergenic	high H-NS				1517222	intergenic	low H-NS
	1624534	intergenic	high H-NS				1518992	intergenic	low H-NS
	1631457	intragenic	high H-NS				1520172	intergenic	high H-NS
	1632339	intragenic	high H-NS				1523152	intergenic	low H-NS
	1632759	intragenic	high H-NS				1526222	intergenic	low H-NS
	1633217	intragenic	low H-NS				1530882	intragenic	high H-NS
	1633377	intragenic	high H-NS				1533995	intergenic	low H-NS
	1633569	intragenic	high H-NS				1544162	intergenic	high H-NS
	1634094	intragenic	high H-NS				1552752	intergenic	low H-NS
	1637762	intragenic	low H-NS				1556030	intergenic	high H-NS
	1638347	intragenic	high H-NS				1556600	intergenic	low H-NS
	1638744	intragenic	low H-NS				1563182	intergenic	low H-NS
	1639034	intragenic	high H-NS				1567290	intergenic	high H-NS
	1641014	intragenic	low H-NS				1572415	intragenic	high H-NS
	1641537	intragenic	high H-NS				1574572	intragenic	high H-NS
	1641739	intragenic	high H-NS				1609112	intergenic	low H-NS
	1642334	intragenic	low H-NS				1610745	intergenic	low H-NS
	1642429	intragenic	low H-NS				1619000	intergenic	low H-NS
	1657482	intergenic	low H-NS				1621255	intergenic	low H-NS
	1657664	intragenic	low H-NS				1624597	intergenic	high H-NS
	1671912	intergenic	low H-NS				1631412	intragenic	high H-NS
	1673547	intergenic	high H-NS				1632397	intragenic	high H-NS
	1673784	intergenic	high H-NS				1632695	intragenic	high H-NS
	1673959	intragenic	high H-NS				1634112	intragenic	low H-NS
	1678232	intergenic	low H-NS				1636660	intragenic	low H-NS
	1689797	intergenic	low H-NS				1637850	intragenic	low H-NS
	1692429	intragenic	high H-NS				1641815	intragenic	high H-NS
	1692622	intragenic	high H-NS				1642412	intragenic	low H-NS
	1704854	intergenic	high H-NS				1645862	intragenic	low H-NS
	1712349	intergenic	low H-NS				1655717	intergenic	low H-NS
	1719777	intergenic	low H-NS				1657525	intergenic	low H-NS
	1741212	intergenic	low H-NS				1669657	intergenic	low H-NS
	1743269	intergenic	low H-NS				1671945	intergenic	low H-NS
	1743407	intergenic	low H-NS				1678050	intergenic	low H-NS
	1747077	intergenic	low H-NS				1678255	intergenic	low H-NS
	1747264	intragenic	low H-NS				1679565	intragenic	low H-NS
	1754664	intergenic	high H-NS				1686630	intergenic	low H-NS
	1754797	intergenic	high H-NS				1689807	intergenic	low H-NS
	1755197	intergenic	low H-NS				1696267	intergenic	low H-NS
	1755374	intergenic	low H-NS				1697065	intergenic	low H-NS
	1757404	intergenic	low H-NS				1698125	intergenic	high H-NS
	1758914	intragenic	low H-NS				1712412	intergenic	low H-NS
	1764502	intergenic	low H-NS				1719792	intergenic	low H-NS
	1772369	intergenic	high H-NS				1724650	intragenic	low H-NS
	1772517	intragenic	high H-NS				1725640	intergenic	low H-NS
	1787149	intergenic	low H-NS				1726015	intergenic	low H-NS
	1787329	intergenic	high H-NS				1734157	intergenic	low H-NS
	1787464	intragenic	high H-NS				1735340	intergenic	low H-NS
	1791209	intragenic	low H-NS				1741287	intergenic	low H-NS
	1791324	intragenic	low H-NS				1743380	intergenic	low H-NS
	1792159	intergenic	low H-NS				1746162	intergenic	low H-NS
	1795742	intragenic	low H-NS				1746417	intergenic	low H-NS
	1802744	intergenic	low H-NS				1747120	intergenic	low H-NS
	1803039	intergenic	high H-NS				1755157	intergenic	high H-NS
	1803382	intragenic	high H-NS				1755582	intergenic	low H-NS
	1803502	intragenic	high H-NS				1757460	intragenic	low H-NS
	1812739	intragenic	low H-NS				1758860	intergenic	low H-NS
	1822294	intergenic	low H-NS				1764500	intergenic	low H-NS
	1854142	intragenic	high H-NS				1765152	intergenic	low H-NS
	1862184	intragenic	low H-NS				1769020	intergenic	low H-NS
	1862532	intergenic	low H-NS				1769917	intragenic	low H-NS
	1866732	intergenic	low H-NS				1787440	intergenic	high H-NS
	1871264	intragenic	high H-NS				1791262	intergenic	low H-NS
	1879279	intergenic	high H-NS				1794122	intergenic	low H-NS
	1893862	intergenic	low H-NS				1795685	intragenic	low H-NS
	1894049	intergenic	low H-NS				1800827	intragenic	low H-NS
	1896774	intergenic	low H-NS				1801345	intragenic	low H-NS
	1907734	intergenic	high H-NS				1806362	intergenic	low H-NS
	1908719	intragenic	high H-NS				1807390	intergenic	low H-NS
	1916229	intergenic	low H-NS				1809260	intergenic	low H-NS
	1921852	intragenic	low H-NS				1811725	intragenic	low H-NS
	1923187	intragenic	low H-NS				1813775	intergenic	low H-NS
	1925364	intergenic	low H-NS				1822287	intergenic	low H-NS
	1946159	intragenic	low H-NS				1832062	intergenic	low H-NS
	1958179	intergenic	low H-NS				1854892	intergenic	low H-NS
	1958324	intergenic	low H-NS				1862520	intergenic	low H-NS
	1978367	intergenic	low H-NS				1866800	intergenic	low H-NS
	1978534	intragenic	low H-NS				1871950	intergenic	low H-NS
	1979327	intergenic	low H-NS				1879295	intergenic	high H-NS
	1982269	intragenic	low H-NS				1881847	intergenic	low H-NS
	1982437	intergenic	low H-NS				1889792	intergenic	low H-NS
	1986674	intergenic	low H-NS				1894000	intergenic	low H-NS
	1988619	intergenic	low H-NS				1896775	intergenic	low H-NS
	1989464	intragenic	low H-NS				1898385	intergenic	low H-NS
	1989574	intergenic	low H-NS				1901782	intergenic	low H-NS
	1991917	intragenic	low H-NS				1902450	intragenic	low H-NS
	1992052	intragenic	low H-NS				1907127	intergenic	low H-NS
	1995332	intragenic	high H-NS				1907702	intergenic	high H-NS
	2000449	intergenic	low H-NS				1908932	intragenic	high H-NS
	2002932	intragenic	low H-NS				1910180	intergenic	low H-NS
	2012174	intragenic	high H-NS				1916232	intergenic	low H-NS
	2013004	intragenic	low H-NS				1920182	intergenic	low H-NS
	2013084	intergenic	low H-NS				1921877	intragenic	low H-NS
	2024917	intergenic	low H-NS				1923172	intragenic	low H-NS
	2028427	intergenic	low H-NS				1925405	intergenic	low H-NS
	2033837	intergenic	low H-NS				1930407	intergenic	low H-NS
	2033937	intergenic	low H-NS				1930770	intergenic	low H-NS
	2034152	intragenic	high H-NS				1942765	intragenic	low H-NS
	2035662	intergenic	high H-NS				1946095	intergenic	low H-NS
	2052034	intergenic	low H-NS				1947612	intragenic	low H-NS
	2053164	intragenic	high H-NS				1952255	intergenic	low H-NS
	2053267	intragenic	high H-NS				1955600	intragenic	low H-NS
	2056829	intergenic	low H-NS				1964032	intragenic	low H-NS
	2057197	intragenic	high H-NS				1974985	intragenic	low H-NS
	2057709	intergenic	low H-NS				1982417	intergenic	low H-NS
	2063354	intergenic	low H-NS				1986397	intergenic	high H-NS
	2067319	intragenic	low H-NS				1986810	intergenic	high H-NS
	2067917	intragenic	high H-NS				1989335	intragenic	low H-NS
	2068302	intragenic	high H-NS				1989662	intergenic	low H-NS
	2068609	intragenic	low H-NS				1996902	intergenic	low H-NS
	2081164	intragenic	low H-NS				2000447	intergenic	low H-NS
	2088519	intragenic	low H-NS				2002955	intragenic	low H-NS
	2098272	intragenic	low H-NS				2012190	intragenic	high H-NS
	2099652	intergenic	high H-NS				2013057	intergenic	low H-NS
	2101409	intragenic	high H-NS				2024910	intergenic	low H-NS
	2102789	intragenic	low H-NS				2025517	intragenic	low H-NS
	2102897	intragenic	low H-NS				2028065	intergenic	low H-NS
	2103119	intragenic	high H-NS				2028397	intergenic	low H-NS
	2105162	intragenic	high H-NS				2029407	intergenic	low H-NS
	2105932	intragenic	high H-NS				2034145	intragenic	high H-NS
	2106819	intragenic	high H-NS				2035630	intergenic	high H-NS
	2107189	intragenic	high H-NS				2039770	intragenic	low H-NS
	2109034	intragenic	high H-NS				2040955	intragenic	low H-NS
	2109962	intragenic	high H-NS				2052045	intergenic	low H-NS
	2110174	intragenic	high H-NS				2059847	intergenic	low H-NS
	2114387	intergenic	high H-NS				2063335	intergenic	low H-NS
	2129047	intragenic	high H-NS				2068652	intragenic	low H-NS
	2129267	intragenic	high H-NS				2070185	intragenic	low H-NS
	2143222	intergenic	low H-NS				2079665	intragenic	low H-NS
	2151077	intergenic	low H-NS				2081295	intergenic	low H-NS
	2153317	intragenic	low H-NS				2087412	intragenic	low H-NS
	2153522	intergenic	low H-NS				2088482	intragenic	low H-NS
	2153787	intergenic	low H-NS				2089150	intergenic	low H-NS
	2168382	intergenic	low H-NS				2098342	intergenic	low H-NS
	2174459	intragenic	high H-NS				2099700	intergenic	high H-NS
	2175147	intragenic	high H-NS				2102895	intragenic	low H-NS
	2177269	intergenic	low H-NS				2114370	intergenic	high H-NS
	2178559	intragenic	low H-NS				2129142	intragenic	high H-NS
	2178754	intergenic	low H-NS				2143227	intergenic	low H-NS
	2188199	intragenic	high H-NS				2153317	intragenic	low H-NS
	2188344	intragenic	high H-NS				2153647	intragenic	low H-NS
	2188427	intergenic	high H-NS				2153975	intergenic	low H-NS
	2192779	intragenic	high H-NS				2165137	intergenic	low H-NS
	2204429	intergenic	high H-NS				2168717	intragenic	low H-NS
	2214832	intergenic	low H-NS				2171285	intragenic	low H-NS
	2219542	intergenic	low H-NS				2177210	intergenic	low H-NS
	2225644	intergenic	low H-NS				2178630	intergenic	low H-NS
	2228952	intergenic	high H-NS				2186917	intergenic	low H-NS
	2233944	intergenic	high H-NS				2192805	intergenic	high H-NS
	2259229	intragenic	high H-NS				2194092	intragenic	low H-NS
	2259342	intergenic	high H-NS				2198210	intragenic	low H-NS
	2263597	intergenic	low H-NS				2206787	intragenic	low H-NS
	2288992	intragenic	low H-NS				2212195	intragenic	low H-NS
	2289947	intragenic	low H-NS				2214885	intragenic	low H-NS
	2290067	intragenic	low H-NS				2219517	intergenic	low H-NS
	2313009	intergenic	high H-NS				2225697	intergenic	low H-NS
	2344292	intergenic	low H-NS				2227270	intergenic	low H-NS
	2365777	intergenic	low H-NS				2228992	intragenic	high H-NS
	2382984	intragenic	high H-NS				2231787	intergenic	low H-NS
	2385837	intergenic	low H-NS				2240570	intergenic	low H-NS
	2387697	intergenic	high H-NS				2248585	intergenic	low H-NS
	2388017	intragenic	high H-NS				2250515	intragenic	low H-NS
	2388587	intergenic	high H-NS				2263592	intergenic	low H-NS
	2405264	intergenic	low H-NS				2266152	intergenic	low H-NS
	2405492	intergenic	low H-NS				2267647	intragenic	low H-NS
	2406889	intergenic	high H-NS				2278322	intergenic	low H-NS
	2407087	intergenic	low H-NS				2280570	intergenic	low H-NS
	2413299	intergenic	low H-NS				2288302	intragenic	high H-NS
	2455954	intergenic	low H-NS				2290067	intragenic	low H-NS
	2456922	intergenic	low H-NS				2291292	intragenic	low H-NS
	2463247	intragenic	low H-NS				2310405	intergenic	low H-NS
	2463379	intragenic	high H-NS				2313150	intragenic	high H-NS
	2468984	intragenic	high H-NS				2339465	intergenic	low H-NS
	2469124	intragenic	high H-NS				2343535	intragenic	high H-NS
	2470687	intragenic	high H-NS				2362355	intergenic	low H-NS
	2483394	intergenic	high H-NS				2365732	intergenic	low H-NS
	2485079	intragenic	high H-NS				2381032	intergenic	low H-NS
	2485789	intragenic	high H-NS				2406645	intergenic	high H-NS
	2485924	intragenic	high H-NS				2413442	intergenic	low H-NS
	2486167	intragenic	high H-NS				2420562	intergenic	low H-NS
	2488394	intragenic	high H-NS				2421622	intragenic	low H-NS
	2490132	intragenic	high H-NS				2427897	intergenic	low H-NS
	2493424	intergenic	high H-NS				2431950	intragenic	low H-NS
	2493594	intergenic	high H-NS				2437172	intragenic	low H-NS
	2494504	intergenic	high H-NS				2441652	intergenic	low H-NS
	2494659	intergenic	high H-NS				2456030	intergenic	low H-NS
	2495377	intergenic	low H-NS				2456925	intergenic	low H-NS
	2498587	intergenic	low H-NS				2460507	intergenic	low H-NS
	2512832	intergenic	low H-NS				2461200	intergenic	low H-NS
	2515014	intragenic	low H-NS				2465170	intergenic	low H-NS
	2515192	intragenic	low H-NS				2466320	intragenic	low H-NS
	2525397	intragenic	high H-NS				2470747	intragenic	high H-NS
	2531279	intergenic	low H-NS				2482990	intragenic	high H-NS
	2533609	intergenic	low H-NS				2483647	intergenic	high H-NS
	2533782	intragenic	low H-NS				2486415	intragenic	high H-NS
	2534859	intragenic	low H-NS				2488287	intragenic	high H-NS
	2543592	intergenic	low H-NS				2495332	intergenic	low H-NS
	2552172	intergenic	low H-NS				2498645	intergenic	low H-NS
	2552264	intergenic	low H-NS				2510045	intragenic	low H-NS
	2563479	intragenic	low H-NS				2510877	intragenic	low H-NS
	2565144	intragenic	low H-NS				2512807	intergenic	low H-NS
	2578619	intergenic	low H-NS				2525337	intragenic	high H-NS
	2590754	intergenic	low H-NS				2531265	intergenic	low H-NS
	2591022	intergenic	low H-NS				2532367	intergenic	low H-NS
	2629244	intergenic	high H-NS				2533727	intergenic	low H-NS
	2634214	intergenic	low H-NS				2534847	intragenic	low H-NS
	2643034	intergenic	low H-NS				2535590	intragenic	low H-NS
	2653522	intergenic	high H-NS				2544615	intragenic	low H-NS
	2653807	intergenic	high H-NS				2552187	intergenic	low H-NS
	2663439	intergenic	low H-NS				2564015	intragenic	low H-NS
	2665389	intergenic	low H-NS				2578612	intergenic	low H-NS
	2691357	intergenic	low H-NS				2587462	intergenic	low H-NS
	2699967	intergenic	low H-NS				2590935	intergenic	low H-NS
	2700489	intergenic	high H-NS				2596732	intragenic	low H-NS
	2704072	intergenic	low H-NS				2620932	intergenic	low H-NS
	2710152	intergenic	low H-NS				2628582	intragenic	low H-NS
	2725837	intergenic	low H-NS				2629267	intergenic	high H-NS
	2726069	intergenic	low H-NS				2634190	intergenic	low H-NS
	2726767	intragenic	low H-NS				2635955	intragenic	low H-NS
	2726869	intragenic	low H-NS				2637847	intragenic	low H-NS
	2728144	intragenic	low H-NS				2642917	intergenic	low H-NS
	2728552	intragenic	low H-NS				2644365	intergenic	low H-NS
	2729004	intragenic	low H-NS				2652437	intergenic	low H-NS
	2729644	intragenic	low H-NS				2662197	intergenic	low H-NS
	2729784	intragenic	low H-NS				2663395	intergenic	low H-NS
	2729939	intragenic	low H-NS				2665455	intragenic	low H-NS
	2730712	intragenic	low H-NS				2691362	intergenic	low H-NS
	2731242	intergenic	low H-NS				2698592	intergenic	low H-NS
	2731559	intergenic	low H-NS				2699947	intergenic	low H-NS
	2737039	intergenic	low H-NS				2704037	intragenic	low H-NS
	2737497	intergenic	low H-NS				2707132	intergenic	low H-NS
	2741299	intergenic	low H-NS				2710195	intergenic	low H-NS
	2741659	intragenic	low H-NS				2712880	intergenic	low H-NS
	2755634	intragenic	low H-NS				2719932	intergenic	low H-NS
	2757449	intragenic	high H-NS				2722277	intragenic	low H-NS
	2757684	intragenic	high H-NS				2724577	intragenic	low H-NS
	2760372	intragenic	low H-NS				2725817	intergenic	low H-NS
	2766774	intragenic	low H-NS				2727090	intragenic	low H-NS
	2773339	intragenic	low H-NS				2728987	intragenic	low H-NS
	2774157	intragenic	high H-NS				2729882	intragenic	low H-NS
	2774399	intragenic	low H-NS				2731400	intergenic	low H-NS
	2781612	intragenic	high H-NS				2734275	intragenic	low H-NS
	2783827	intragenic	high H-NS				2736057	intergenic	low H-NS
	2785169	intergenic	low H-NS				2736987	intergenic	low H-NS
	2786447	intragenic	low H-NS				2741360	intergenic	low H-NS
	2787754	intragenic	high H-NS				2741567	intragenic	low H-NS
	2787887	intragenic	high H-NS				2744562	intergenic	low H-NS
	2788482	intragenic	high H-NS				2746247	intergenic	low H-NS
	2797069	intergenic	low H-NS				2747862	intergenic	low H-NS
	2798394	intragenic	high H-NS				2750705	intragenic	low H-NS
	2798557	intergenic	high H-NS				2751782	intergenic	low H-NS
	2798999	intergenic	low H-NS				2755575	intergenic	low H-NS
	2800092	intergenic	low H-NS				2760015	intragenic	high H-NS
	2804649	intergenic	high H-NS				2765475	intragenic	low H-NS
	2819242	intergenic	low H-NS				2766150	intragenic	low H-NS
	2884319	intergenic	low H-NS				2766747	intragenic	low H-NS
	2885994	intragenic	high H-NS				2771990	intragenic	low H-NS
	2886194	intragenic	high H-NS				2773287	intragenic	low H-NS
	2887354	intergenic	high H-NS				2781602	intragenic	high H-NS
	2900492	intergenic	high H-NS				2788935	intergenic	low H-NS
	2903694	intergenic	low H-NS				2796935	intragenic	low H-NS
	2904002	intergenic	low H-NS				2800147	intragenic	low H-NS
	2904139	intergenic	low H-NS				2800672	intergenic	low H-NS
	2904444	intergenic	low H-NS				2804560	intergenic	high H-NS
	2905474	intergenic	low H-NS				2812022	intragenic	low H-NS
	2908534	intragenic	low H-NS				2815055	intragenic	low H-NS
	2924364	intragenic	low H-NS				2816672	intragenic	low H-NS
	2924592	intergenic	low H-NS				2818760	intergenic	low H-NS
	2926212	intergenic	low H-NS				2819255	intergenic	low H-NS
	2926337	intragenic	low H-NS				2823797	intergenic	low H-NS
	2942744	intragenic	low H-NS				2839405	intergenic	low H-NS
	2949132	intergenic	low H-NS				2850587	intergenic	low H-NS
	2971109	intragenic	low H-NS				2868117	intragenic	low H-NS
	2971294	intragenic	low H-NS				2872952	intergenic	low H-NS
	2971462	intragenic	low H-NS				2877545	intragenic	low H-NS
	2987434	intergenic	high H-NS				2886157	intragenic	high H-NS
	2989742	intragenic	high H-NS				2887352	intergenic	high H-NS
	2990129	intragenic	high H-NS				2904462	intergenic	low H-NS
	2990584	intragenic	high H-NS				2905440	intergenic	low H-NS
	2992514	intragenic	high H-NS				2908457	intragenic	low H-NS
	2992779	intragenic	high H-NS				2910097	intragenic	low H-NS
	2993402	intragenic	low H-NS				2911357	intergenic	low H-NS
	2993937	intergenic	high H-NS				2915007	intergenic	low H-NS
	2994117	intragenic	high H-NS				2925315	intergenic	low H-NS
	2995249	intergenic	low H-NS				2926275	intergenic	low H-NS
	2996399	intragenic	high H-NS				2943212	intergenic	low H-NS
	2998954	intergenic	high H-NS				2949172	intergenic	low H-NS
	3005824	intergenic	low H-NS				2971267	intergenic	low H-NS
	3006027	intergenic	high H-NS				2972620	intragenic	low H-NS
	3015097	intergenic	high H-NS				2976185	intragenic	low H-NS
	3015792	intergenic	low H-NS				2983335	intragenic	low H-NS
	3033062	intergenic	low H-NS				2985615	intergenic	low H-NS
	3043119	intragenic	low H-NS				2985797	intergenic	high H-NS
	3050894	intergenic	low H-NS				2997605	intragenic	low H-NS
	3055914	intragenic	low H-NS				3005862	intergenic	low H-NS
	3056034	intragenic	low H-NS				3015082	intergenic	high H-NS
	3056874	intragenic	low H-NS				3015730	intragenic	high H-NS
	3060669	intragenic	low H-NS				3033070	intragenic	low H-NS
	3068114	intergenic	low H-NS				3043147	intragenic	low H-NS
	3079502	intergenic	low H-NS				3055780	intragenic	low H-NS
	3119134	intergenic	low H-NS				3056860	intragenic	low H-NS
	3119307	intergenic	low H-NS				3058570	intergenic	low H-NS
	3121367	intergenic	high H-NS				3060652	intergenic	low H-NS
	3121609	intergenic	low H-NS				3068105	intergenic	low H-NS
	3136387	intergenic	high H-NS				3069867	intergenic	low H-NS
	3168432	intragenic	low H-NS				3072852	intragenic	low H-NS
	3168544	intergenic	low H-NS				3076817	intragenic	low H-NS
	3172249	intergenic	high H-NS				3079542	intergenic	low H-NS
	3177837	intragenic	low H-NS				3083932	intergenic	low H-NS
	3177922	intergenic	low H-NS				3085922	intragenic	low H-NS
	3183589	intergenic	high H-NS				3086570	intergenic	low H-NS
	3185279	intergenic	low H-NS				3088167	intergenic	low H-NS
	3187847	intragenic	high H-NS				3091047	intragenic	low H-NS
	3188042	intragenic	high H-NS				3103100	intragenic	low H-NS
	3190957	intragenic	high H-NS				3121530	intergenic	high H-NS
	3191842	intragenic	low H-NS				3136352	intragenic	high H-NS
	3192382	intragenic	high H-NS				3147820	intergenic	low H-NS
	3194577	intergenic	low H-NS				3152047	intergenic	low H-NS
	3194849	intragenic	low H-NS				3153517	intergenic	low H-NS
	3195219	intragenic	low H-NS				3168532	intragenic	low H-NS
	3201897	intragenic	low H-NS				3169712	intergenic	low H-NS
	3212374	intragenic	low H-NS				3173132	intergenic	low H-NS
	3212519	intragenic	low H-NS				3177955	intergenic	low H-NS
	3219389	intergenic	low H-NS				3182452	intergenic	low H-NS
	3238389	intergenic	low H-NS				3187907	intragenic	high H-NS
	3244807	intergenic	low H-NS				3191090	intragenic	high H-NS
	3248839	intergenic	low H-NS				3191997	intergenic	low H-NS
	3251022	intergenic	low H-NS				3194860	intragenic	low H-NS
	3267229	intergenic	low H-NS				3195225	intragenic	low H-NS
	3267317	intergenic	low H-NS				3201870	intergenic	low H-NS
	3267457	intragenic	low H-NS				3210637	intergenic	low H-NS
	3268032	intragenic	high H-NS				3212517	intragenic	low H-NS
	3268177	intragenic	high H-NS				3219457	intergenic	low H-NS
	3275054	intergenic	low H-NS				3230740	intragenic	low H-NS
	3284064	intergenic	low H-NS				3231635	intergenic	low H-NS
	3287249	intergenic	low H-NS				3237280	intergenic	low H-NS
	3289869	intragenic	low H-NS				3238360	intergenic	low H-NS
	3289989	intragenic	low H-NS				3239870	intergenic	low H-NS
	3308457	intragenic	low H-NS				3246667	intragenic	low H-NS
	3308607	intragenic	low H-NS				3248877	intergenic	low H-NS
	3308739	intragenic	low H-NS				3250975	intergenic	low H-NS
	3318134	intergenic	low H-NS				3252267	intergenic	low H-NS
	3318339	intergenic	low H-NS				3270605	intergenic	low H-NS
	3318454	intergenic	low H-NS				3289895	intragenic	low H-NS
	3327594	intragenic	low H-NS				3298922	intergenic	low H-NS
	3328149	intergenic	low H-NS				3309280	intragenic	low H-NS
	3340164	intergenic	low H-NS				3318282	intragenic	low H-NS
	3348427	intergenic	low H-NS				3327515	intragenic	low H-NS
	3350584	intragenic	low H-NS				3328147	intergenic	low H-NS
	3360884	intergenic	low H-NS				3332132	intragenic	low H-NS
	3361137	intergenic	low H-NS				3333537	intergenic	low H-NS
	3362129	intragenic	high H-NS				3342535	intragenic	low H-NS
	3362287	intragenic	high H-NS				3345205	intragenic	low H-NS
	3366577	intragenic	low H-NS				3347817	intragenic	low H-NS
	3366702	intragenic	low H-NS				3348470	intragenic	low H-NS
	3367339	intragenic	high H-NS				3350610	intragenic	low H-NS
	3367714	intergenic	low H-NS				3363297	intragenic	high H-NS
	3373662	intergenic	low H-NS				3366965	intragenic	low H-NS
	3374754	intergenic	high H-NS				3367325	intragenic	high H-NS
	3384742	intragenic	low H-NS				3367700	intergenic	low H-NS
	3385437	intergenic	low H-NS				3373655	intergenic	low H-NS
	3392299	intragenic	low H-NS				3377622	intergenic	low H-NS
	3397827	intragenic	low H-NS				3380655	intergenic	low H-NS
	3398667	intragenic	low H-NS				3384340	intergenic	low H-NS
	3418869	intergenic	high H-NS				3386157	intergenic	low H-NS
	3423462	intragenic	low H-NS				3398650	intragenic	low H-NS
	3423704	intragenic	low H-NS				3403245	intragenic	low H-NS
	3424369	intragenic	low H-NS				3403397	intergenic	low H-NS
	3424702	intragenic	low H-NS				3405192	intergenic	low H-NS
	3425742	intragenic	low H-NS				3412112	intragenic	low H-NS
	3426149	intragenic	low H-NS				3418910	intergenic	high H-NS
	3426599	intragenic	low H-NS				3424717	intragenic	low H-NS
	3426879	intergenic	low H-NS				3426592	intragenic	low H-NS
	3427422	intragenic	low H-NS				3427497	intragenic	low H-NS
	3427542	intragenic	low H-NS				3428847	intergenic	low H-NS
	3428322	intragenic	low H-NS				3432605	intragenic	low H-NS
	3428817	intergenic	low H-NS				3433660	intergenic	low H-NS
	3433654	intergenic	low H-NS				3438005	intergenic	low H-NS
	3455632	intragenic	low H-NS				3438660	intergenic	low H-NS
	3466719	intragenic	low H-NS				3441040	intergenic	low H-NS
	3469744	intragenic	high H-NS				3442577	intergenic	low H-NS
	3469952	intergenic	low H-NS				3447000	intragenic	low H-NS
	3474699	intragenic	low H-NS				3448217	intergenic	low H-NS
	3474869	intragenic	low H-NS				3448437	intragenic	low H-NS
	3474957	intragenic	low H-NS				3453437	intergenic	low H-NS
	3485994	intergenic	low H-NS				3455685	intragenic	low H-NS
	3486087	intergenic	low H-NS				3466865	intragenic	low H-NS
	3499389	intergenic	low H-NS				3474755	intragenic	low H-NS
	3526254	intergenic	low H-NS				3485972	intergenic	low H-NS
	3536669	intergenic	low H-NS				3491635	intergenic	low H-NS
	3552807	intergenic	low H-NS				3519282	intergenic	low H-NS
	3561944	intergenic	low H-NS				3526332	intergenic	low H-NS
	3578814	intergenic	low H-NS				3528875	intragenic	low H-NS
	3582194	intragenic	low H-NS				3532065	intragenic	low H-NS
	3582569	intragenic	high H-NS				3533010	intragenic	low H-NS
	3583069	intragenic	low H-NS				3536737	intergenic	low H-NS
	3583262	intragenic	low H-NS				3536920	intragenic	low H-NS
	3584549	intergenic	low H-NS				3552777	intergenic	low H-NS
	3586972	intragenic	low H-NS				3561482	intergenic	low H-NS
	3597779	intergenic	low H-NS				3561920	intergenic	low H-NS
	3600989	intergenic	low H-NS				3563610	intragenic	low H-NS
	3623944	intragenic	high H-NS				3568392	intragenic	low H-NS
	3624157	intragenic	high H-NS				3574955	intergenic	low H-NS
	3624307	intergenic	high H-NS				3578125	intragenic	low H-NS
	3624392	intragenic	high H-NS				3578797	intergenic	low H-NS
	3625112	intragenic	high H-NS				3584135	intragenic	high H-NS
	3625219	intragenic	high H-NS				3584447	intergenic	high H-NS
	3625329	intragenic	high H-NS				3586912	intergenic	low H-NS
	3630937	intergenic	low H-NS				3592415	intergenic	low H-NS
	3631284	intragenic	high H-NS				3599740	intergenic	low H-NS
	3634522	intergenic	low H-NS				3600987	intergenic	low H-NS
	3639802	intergenic	low H-NS				3611847	intergenic	low H-NS
	3640099	intergenic	low H-NS				3631295	intragenic	high H-NS
	3640814	intergenic	low H-NS				3637452	intergenic	low H-NS
	3651197	intergenic	high H-NS				3637632	intergenic	low H-NS
	3651539	intragenic	high H-NS				3639825	intergenic	low H-NS
	3653044	intragenic	low H-NS				3640815	intergenic	low H-NS
	3653184	intragenic	low H-NS				3645262	intergenic	low H-NS
	3653809	intergenic	low H-NS				3648147	intergenic	low H-NS
	3654422	intragenic	high H-NS				3650995	intergenic	low H-NS
	3654697	intragenic	high H-NS				3653187	intragenic	low H-NS
	3655899	intragenic	high H-NS				3653947	intergenic	high H-NS
	3656097	intragenic	high H-NS				3656877	intergenic	low H-NS
	3656789	intergenic	low H-NS				3657812	intergenic	low H-NS
	3658104	intergenic	high H-NS				3658137	intergenic	high H-NS
	3664699	intergenic	high H-NS				3664642	intergenic	high H-NS
	3665202	intragenic	high H-NS				3665842	intergenic	high H-NS
	3665859	intergenic	high H-NS				3668995	intragenic	high H-NS
	3666989	intragenic	low H-NS				3669547	intergenic	low H-NS
	3667477	intragenic	high H-NS				3673342	intergenic	low H-NS
	3668849	intragenic	high H-NS				3674627	intergenic	low H-NS
	3668929	intragenic	high H-NS				3686212	intragenic	low H-NS
	3669059	intragenic	high H-NS				3696650	intragenic	high H-NS
	3673294	intragenic	low H-NS				3700135	intergenic	low H-NS
	3696262	intergenic	high H-NS				3708042	intergenic	low H-NS
	3696719	intragenic	high H-NS				3708835	intragenic	low H-NS
	3700224	intergenic	low H-NS				3710632	intergenic	low H-NS
	3707902	intergenic	low H-NS				3712972	intergenic	low H-NS
	3708747	intergenic	low H-NS				3719110	intergenic	low H-NS
	3708887	intragenic	low H-NS				3719442	intergenic	low H-NS
	3712989	intergenic	low H-NS				3719900	intergenic	low H-NS
	3719214	intergenic	low H-NS				3725352	intergenic	low H-NS
	3719429	intergenic	low H-NS				3725777	intergenic	low H-NS
	3719532	intragenic	low H-NS				3737035	intragenic	low H-NS
	3719809	intergenic	low H-NS				3737262	intergenic	low H-NS
	3720012	intergenic	low H-NS				3751980	intergenic	low H-NS
	3720329	intergenic	low H-NS				3756542	intergenic	low H-NS
	3722194	intergenic	low H-NS				3761980	intergenic	low H-NS
	3744264	intergenic	high H-NS				3766090	intragenic	high H-NS
	3744337	intragenic	high H-NS				3770475	intragenic	low H-NS
	3751994	intragenic	low H-NS				3771810	intergenic	low H-NS
	3754509	intergenic	low H-NS				3772220	intergenic	low H-NS
	3757882	intergenic	low H-NS				3776420	intergenic	low H-NS
	3757982	intergenic	low H-NS				3777300	intergenic	low H-NS
	3761907	intragenic	low H-NS				3784012	intragenic	low H-NS
	3766529	intragenic	high H-NS				3784982	intragenic	low H-NS
	3768247	intragenic	high H-NS				3792130	intragenic	low H-NS
	3768379	intragenic	high H-NS				3793825	intergenic	low H-NS
	3768484	intragenic	high H-NS				3796637	intragenic	high H-NS
	3768597	intragenic	high H-NS				3798942	intragenic	low H-NS
	3771799	intergenic	low H-NS				3801050	intragenic	low H-NS
	3776384	intergenic	low H-NS				3811790	intergenic	low H-NS
	3792779	intergenic	low H-NS				3821387	intergenic	low H-NS
	3792914	intragenic	low H-NS				3836177	intergenic	low H-NS
	3793057	intragenic	high H-NS				3840117	intergenic	high H-NS
	3793244	intragenic	high H-NS				3853165	intragenic	low H-NS
	3793722	intergenic	low H-NS				3867610	intergenic	low H-NS
	3797107	intragenic	low H-NS				3876185	intragenic	low H-NS
	3797534	intragenic	low H-NS				3880165	intragenic	low H-NS
	3797867	intragenic	high H-NS				3884077	intergenic	low H-NS
	3798107	intragenic	low H-NS				3890307	intragenic	high H-NS
	3798984	intragenic	low H-NS				3893822	intergenic	low H-NS
	3799529	intragenic	high H-NS				3902055	intragenic	high H-NS
	3800267	intergenic	high H-NS				3914350	intragenic	low H-NS
	3800454	intragenic	high H-NS				3931120	intergenic	low H-NS
	3800527	intragenic	high H-NS				3941512	intergenic	low H-NS
	3800992	intragenic	low H-NS				3943027	intragenic	low H-NS
	3802077	intragenic	high H-NS				3943860	intragenic	low H-NS
	3804332	intragenic	low H-NS				3945750	intragenic	low H-NS
	3804744	intragenic	low H-NS				3959967	intergenic	low H-NS
	3821214	intergenic	low H-NS				3964627	intragenic	low H-NS
	3821329	intergenic	low H-NS				3965385	intragenic	low H-NS
	3836794	intergenic	low H-NS				3965670	intergenic	low H-NS
	3843882	intergenic	high H-NS				3965950	intragenic	low H-NS
	3844052	intragenic	high H-NS				3966162	intergenic	low H-NS
	3852894	intragenic	low H-NS				3982190	intragenic	low H-NS
	3853164	intragenic	low H-NS				3989457	intragenic	low H-NS
	3884209	intergenic	low H-NS				3990930	intergenic	low H-NS
	3888492	intragenic	high H-NS				4009110	intergenic	low H-NS
	3890282	intragenic	high H-NS				4015385	intragenic	low H-NS
	3906634	intergenic	high H-NS				4016215	intergenic	low H-NS
	3931139	intergenic	low H-NS				4024880	intergenic	low H-NS
	3941592	intergenic	low H-NS				4026207	intragenic	low H-NS
	3941689	intergenic	low H-NS				4027327	intragenic	low H-NS
	3941777	intergenic	low H-NS				4034310	intragenic	low H-NS
	3943014	intragenic	low H-NS				4035285	intergenic	low H-NS
	3943189	intragenic	low H-NS				4036760	intragenic	low H-NS
	3943809	intragenic	low H-NS				4037672	intragenic	low H-NS
	3946707	intragenic	low H-NS				4039557	intragenic	low H-NS
	3946862	intergenic	low H-NS				4046992	intragenic	low H-NS
	3959967	intergenic	low H-NS				4051332	intergenic	low H-NS
	3966207	intergenic	low H-NS				4051762	intragenic	low H-NS
	3967964	intragenic	low H-NS				4056377	intergenic	low H-NS
	3986419	intergenic	high H-NS				4058355	intergenic	low H-NS
	3990972	intergenic	low H-NS				4075522	intergenic	low H-NS
	4002637	intragenic	high H-NS				4085967	intergenic	low H-NS
	4002957	intragenic	low H-NS				4100790	intergenic	low H-NS
	4035317	intergenic	low H-NS				4106035	intragenic	low H-NS
	4035504	intergenic	low H-NS				4107040	intragenic	low H-NS
	4036802	intragenic	low H-NS				4107402	intergenic	low H-NS
	4040497	intergenic	low H-NS				4109822	intragenic	low H-NS
	4044199	intergenic	low H-NS				4111550	intergenic	low H-NS
	4063937	intragenic	high H-NS				4122322	intergenic	low H-NS
	4078637	intergenic	low H-NS				4126962	intergenic	low H-NS
	4105872	intragenic	low H-NS				4128520	intergenic	low H-NS
	4106167	intragenic	low H-NS				4133747	intergenic	low H-NS
	4126944	intergenic	low H-NS				4162910	intragenic	low H-NS
	4133717	intergenic	low H-NS				4163365	intergenic	low H-NS
	4166444	intergenic	low H-NS				4166422	intergenic	low H-NS
	4166542	intergenic	low H-NS				4167887	intragenic	low H-NS
	4166627	intergenic	low H-NS				4168785	intragenic	low H-NS
	4167874	intragenic	low H-NS				4170690	intragenic	low H-NS
	4168014	intragenic	low H-NS				4172350	intragenic	low H-NS
	4175274	intergenic	low H-NS				4175302	intergenic	low H-NS
	4179802	intergenic	low H-NS				4177237	intergenic	low H-NS
	4208114	intergenic	low H-NS				4178345	intergenic	low H-NS
	4209367	intragenic	low H-NS				4179687	intergenic	low H-NS
	4209494	intragenic	low H-NS				4180542	intergenic	low H-NS
	4209714	intergenic	low H-NS				4190457	intragenic	low H-NS
	4221309	intragenic	high H-NS				4198655	intragenic	low H-NS
	4221537	intragenic	high H-NS				4207870	intergenic	low H-NS
	4221664	intragenic	high H-NS				4209380	intragenic	low H-NS
	4252484	intergenic	low H-NS				4210192	intragenic	low H-NS
	4268569	intergenic	low H-NS				4212092	intragenic	low H-NS
	4269109	intergenic	high H-NS				4214237	intergenic	low H-NS
	4273937	intergenic	low H-NS				4227607	intergenic	low H-NS
	4274179	intragenic	low H-NS				4233725	intergenic	low H-NS
	4277982	intragenic	low H-NS				4240605	intragenic	low H-NS
	4278097	intergenic	low H-NS				4252490	intergenic	low H-NS
	4282999	intragenic	low H-NS				4256520	intergenic	low H-NS
	4306774	intergenic	high H-NS				4257105	intergenic	low H-NS
	4312094	intergenic	high H-NS				4259217	intergenic	low H-NS
	4312214	intragenic	high H-NS				4270200	intergenic	low H-NS
	4326952	intergenic	low H-NS				4273965	intergenic	low H-NS
	4330302	intergenic	low H-NS				4277432	intergenic	low H-NS
	4330507	intragenic	low H-NS				4278082	intergenic	low H-NS
	4338042	intergenic	low H-NS				4287380	intergenic	low H-NS
	4360189	intergenic	high H-NS				4299435	intergenic	low H-NS
	4360449	intragenic	high H-NS				4315625	intragenic	low H-NS
	4360719	intragenic	high H-NS				4325765	intergenic	low H-NS
	4366842	intergenic	low H-NS				4330390	intergenic	low H-NS
	4367074	intragenic	low H-NS				4338032	intergenic	low H-NS
	4368124	intragenic	low H-NS				4341650	intergenic	low H-NS
	4368347	intergenic	low H-NS				4351810	intergenic	high H-NS
	4368504	intergenic	low H-NS				4356352	intragenic	low H-NS
	4368669	intragenic	low H-NS				4363322	intergenic	low H-NS
	4372759	intergenic	low H-NS				4366885	intergenic	low H-NS
	4374284	intergenic	low H-NS				4368330	intergenic	low H-NS
	4376597	intragenic	low H-NS				4370460	intergenic	low H-NS
	4399989	intragenic	low H-NS				4372752	intergenic	low H-NS
	4404697	intragenic	low H-NS				4375692	intergenic	low H-NS
	4410099	intergenic	low H-NS				4376557	intragenic	low H-NS
	4410227	intragenic	low H-NS				4382342	intergenic	low H-NS
	4414199	intergenic	low H-NS				4392252	intergenic	low H-NS
	4414304	intragenic	low H-NS				4393687	intragenic	low H-NS
	4416772	intergenic	low H-NS				4394077	intragenic	low H-NS
	4436602	intergenic	low H-NS				4399812	intragenic	low H-NS
	4438414	intragenic	high H-NS				4400240	intergenic	low H-NS
	4439387	intergenic	low H-NS				4406152	intergenic	low H-NS
	4441252	intergenic	low H-NS				4416747	intragenic	low H-NS
	4441389	intergenic	low H-NS				4424922	intergenic	low H-NS
	4467384	intergenic	low H-NS				4429752	intergenic	low H-NS
	4467574	intergenic	low H-NS				4433130	intergenic	low H-NS
	4475752	intragenic	high H-NS				4434090	intergenic	low H-NS
	4476884	intragenic	low H-NS				4436587	intergenic	low H-NS
	4477184	intragenic	high H-NS				4439325	intergenic	low H-NS
	4478754	intragenic	low H-NS				4441320	intergenic	low H-NS
	4478867	intragenic	low H-NS				4442252	intergenic	low H-NS
	4478974	intergenic	low H-NS				4449790	intergenic	low H-NS
	4479834	intragenic	high H-NS				4457940	intergenic	low H-NS
	4480049	intragenic	high H-NS				4478875	intragenic	low H-NS
	4486094	intergenic	low H-NS				4486052	intergenic	low H-NS
	4494739	intragenic	high H-NS				4490075	intergenic	low H-NS
	4503642	intergenic	low H-NS				4498245	intragenic	low H-NS
	4504032	intergenic	high H-NS				4500490	intragenic	low H-NS
	4505862	intragenic	high H-NS				4518372	intergenic	low H-NS
	4506034	intragenic	high H-NS				4538875	intragenic	high H-NS
	4506442	intergenic	high H-NS				4540810	intergenic	high H-NS
	4525844	intergenic	high H-NS				4556632	intergenic	low H-NS
	4526059	intergenic	high H-NS				4567220	intragenic	low H-NS
	4534074	intergenic	high H-NS				4568757	intergenic	low H-NS
	4536197	intergenic	high H-NS				4572602	intragenic	high H-NS
	4538704	intragenic	high H-NS				4586827	intergenic	low H-NS
	4538834	intragenic	high H-NS				4605712	intergenic	low H-NS
	4539692	intergenic	low H-NS				4606447	intergenic	low H-NS
	4540834	intergenic	high H-NS				4607765	intergenic	low H-NS
	4541829	intergenic	low H-NS				4608402	intragenic	low H-NS
	4542094	intragenic	high H-NS				4611185	intergenic	low H-NS
	4542749	intergenic	low H-NS				4619470	intragenic	low H-NS
	4555512	intragenic	high H-NS				4627305	intergenic	low H-NS
	4556577	intergenic	low H-NS				4630672	intergenic	low H-NS
	4557037	intragenic	low H-NS				4635362	intergenic	low H-NS
	4561042	intragenic	low H-NS				4640662	intergenic	low H-NS
	4561129	intragenic	low H-NS
	4568752	intergenic	low H-NS
	4571964	intergenic	low H-NS
	4572422	intragenic	high H-NS
	4572792	intragenic	high H-NS
	4577617	intragenic	high H-NS
	4578527	intragenic	high H-NS
	4578852	intragenic	high H-NS
	4579127	intragenic	high H-NS
	4586909	intergenic	low H-NS
	4603207	intergenic	low H-NS
	4611167	intergenic	low H-NS
	4619554	intergenic	low H-NS
	4635387	intergenic	low H-NS
	4640624	intergenic	low H-NS
